# Supplementary material for: Effects of three orthodontic retainers on periodontal pathogens and periodontal parameters
Source: Sci Rep. 2023 Nov 24;13:20709. doi: 10.1038/s41598-023-46922-2 (PMC10673872; doi:10.1038/s41598-023-46922-2)
Supplement: Supplementary file 1 — Supplementary Information 1. [file 41598_2023_46922_MOESM1_ESM.xlsx]

## Sheet: Sheet1
VFR Group
	Name	Sex	Age	Pg content（log）				Aa content(log)
	AN Jingyi	female	25
T0				9.184				13.037
T1				8.82	2	2	1	12.548	1	1	1
T2				8.434	2	2	1	12.252	1	2	1
T3				8.92	2	3	3	12.67	2	1	1
	Zhangsiyang	female	25
T0				10.677	2	2	3	12.758	2	2	2
T1				9.645	2	2	1	12.037	1	1	1
T2				9.257	2	2	1	11.761	1	2	1
T3				9.894	3	2	3	11.674	1	2	2
	Sui zekai	male	22
T0				9.362	4	3	3	13.265	2	2	2
T1				8.725	2	2	1	12.959	1	2	1
T2				8.71	2	2	1	12.565	1	2	1
T3				8.926	3	2	3	12.635	1	2	2
	Li bo	male	24
T0				10.745	3	3	3	13.265		2	2
T1				9.965	2	2	1	12.023	1	1	1
T2				9.935	2	2	1	11.696	1	2	1
T3				9.777	3	2	3	12.123	1	2	2
	Li Ai	male	22
T0				10.245	4	3	3	13.265		2	2
T1				9.585	2	2	1	11.656	1	1	1
T2				9.48	2	2	1	11.62	1	2	1
T3				9.625	3	2	3	11.23	1	2	2
	Zhang Yuan	female	22
T0				9.988	4	3	3	13.265		2	2
T1				9.415	2	2	1	11.965	1	1	1
T2				9.365	2	2	1	11.946	1	2	1
T3				9.525	3	2	3	11.998	1	2	2
	Niu mei	female	22
T0				9.645	3	3	3	13.265		2	2
T1				8.959	2	2	1	11.214	1	1	1
T2				8.936	2	2	1	11.21	1	2	1
T3				8.945	3	3	3	11.541	2	2	2
	Yuan Hui	male	22
T0				10.595	4	3	3	13.265		2	2
T1				10.021	2	2	1	11.985	1	1	1
T2				10.101	2	2	1	11.956	1	2	1
T3				10.1	2	3	3	12.214	2	1	1
	Li Mu	male	22
T0				10.356	4	3	3	13.265		2	2
T1				9.858	2	2	1	11.989	1	1	1
T2				9.365	2	2	1	11.956	1	2	1
T3				9.856	2	3	3	12.241	2	1	1
	Li Hua	male	22
T0				8.995	4	3	3	13.265		2	2
T1				8.545	2	2	1	12.696	1	1	1
T2				8.365	2	2	1	12.321	1	2	1
T3				8.56	3	3	3	12.656	2	1	1
	Li Ji	female	22
T0				9.325	4	3	3	13.265		2	2
T1				8.858	2	2	1	11.965	1	1	1
T2				8.848	2	2	1	11.568	1	2	1
T3				8.92	2	3	3	11.965	2	1	1
	Li Shi	male	22
T0				9.598	4	3	3	13.265		2	2
T1				9.102	2	2	1	12.015	1	1	1
T2				9.032	2	2	1	11.945	1	2	1
T3				9.265	2	3	3	11.935	2	1	1
	Li Aii	female	22
T0				9.252	4	3	3	13.265		2	2
T1				8.859	2	2	1	11.698	1	1	2
T2				8.698	2	2	1	11.658	1	2	1
T3				8.812	2	3	3	11.995	2	1	1
	Li Tian	female	22
T0				10.696	4	3	3	13.265		2	2
T1				9.12	2	2	1	11.654	1	1	1
T2				9.125	2	2	1	11.365	1	2	1
T3				8.996	2	3	3	11.265	2	1	1
	Wang Nu	male	22
T0				10.965	4	3	3	13.265		2	2
T1				10.236	2	2	1	11.847	1	1	1
T2				10.125	2	2	1	11.741	1	2	1
T3				10.365	2	3	3	11.658	2	1	1
	Li Zhen	female	22
T0				9.698	4	3	3	13.265		2	2
T1				9.256	2	2	1	11.969	1	1	1
T2				9.245	2	2	1	11.568	1	2	1
T3				9.321	2	4	3	12.365	2	1	2
Halwey Group
	Name	Sex	Age	Pg content（log）				Aa content(log)
	Lu Cailian	female	25		牙21	牙31	牙46		牙21	牙31	牙46
T0				8.503	4	3	3	13.265		2	2
T1				8.37	2	2	1	12.327	1	1	1
T2				8.124	2	2	1	12.088	1	2	1
T3				7.951	2	2	1	10.989	1	1	1
	Wu xiaojun	female	25
T0				10.272	4	3	3	13.265		2	2
T1				9.04	2	2	1	12.537	1	1	1
T2				8.644	2	2	1	11.104	1	2	1
T3				7.193	2	2	2	10.72	2	2	1
	Huo Zhao	male	26
T0				9.656	4	3	3	13.265		2	2
T1				9.125	2	2	1	12.265	1	1	1
T2				9.021	2	2	1	11.854	1	2	1
T3				8.695	2	2	1	11.364	1	2	1
	Zhang wen	male	24
T0				9.959	4	4	3	13.265		2	2
T1				9.251	2	2	1	12.545	1	1	1
T2				9.236	2	2	1	12.021	1	2	1
T3				8.01	2	2	1	11.645	1	2	1
	Li Diai	female	19
T0				9.362	4	4	3	13.265		2	2
T1				8.858	2	2	1	12.62	1	1	1
T2				8.589	2	2	1	11.858	1	2	1
T3				8.364	2	2	1	11.367	1	2	1
	Zhang sheng	female	22
T0				9.478	4	3	3	13.265		2	2
T1				9.147	2	2	1	11.684	1	1	1
T2				8.989	2	2	1	11.641	1	2	1
T3				7.998	2	2	1	10.547	1	2	1
	Li Dunmei	female	23
T0				10.985	4	3	3	13.265		2	2
T1				10.125	2	2	1	11.959	1	1	1
T2				9.689	2	2	1	11.954	2	2	1
T3				8.898	2	2	1	11.215	2	2	1
	Yuan Shanghui	male	22
T0				8.989	4	3	3	13.265		2	2
T1				8.474	2	2	1	11.368	1	1	1
T2				8.478	2	2	1	11.647	1	2	1
T3				8.501	2	2	2	11.214	1	2	1
	Mai Miao	female	22
T0				9.548	4	4	3	13.558	2	2	2
T1				9.021	2	2	1	12.958	1	1	1
T2				8.959	2	2	2	11.998	1	2	1
T3				7.949	3	2	1	12.025	2	2	1
	Li Qixie	male	22
T0				10.651	4	3	4	13.265		2	2
T1				10.13	2	2	1	11.997	1	1	1
T2				9.985	2	2	1	11.698	1	1	1
T3				8.985	2	2	1	11.702	1	1	1
	Bai Di	male	28
T0				8.969	4	3	3	13.265		2	2
T1				8.425	2	2	1	12.254	1	1	1
T2				8.362	2	2	1	12.364	1	2	1
T3				7.365	2	2	1	11.947	1	2	1
	Li Shideng	male	22
T0				9.454	4	3	4	13.365	2	2	2
T1				9.013	2	2	1	12.585	1	1	1
T2				9.021	2	2	1	12.654	1	2	1
T3				7.989	2	2	1	12.145	1	2	1
	Wu Aier	female	22
T0				10.212	4	3	3	13.265		2	2
T1				9.584	2	2	1	11.698	1	1	1
T2				9.452	2	2	1	11.365	1	2	1
T3				8.456	2	2	1	11.12	1	2	1
	Li Xianhua	female	17
T0				9.636	4	3	4	13.265		2	2
T1				9.102	2	2	1	12.145	1	1	1
T2				8.959	3	2	1	11.959	1	2	1
T3				8.896	2	2	1	11.998	1	2	1
	Li Fei	male	22
T0				9.545	4	3	3	12.989	3	2	2
T1				9.425	2	2	1	11.215	1	1	1
T2				9.102	2	2	1	11.125	1	2	1
T3				8.969	2	2	1	10.842	1	2	1
	Wang Feng	male	22
T0				9.998	4	3	3	13.265		2	2
T1				9.415	2	2	1	11.654	1	1	1
T2				9.254	2	2	1	11.254	1	2	1
T3				8.154	2	2	2	10.985	1	2	1
LR Group
	Name	Sex	Age	Pg content（log）				Aa content(log)
	Tian xinjie	male	25		牙21	牙31	牙46		牙21	牙31	牙46
T0				10.279	4	3	4	13.039	2	2	2
T1				9.085	2	2	1	12.221	1	1	1
T2				8.667	2	2	1	11.757	1	2	1
T3				8.969	2	2	2	11.747	2	2	1
	LIli	female	25
T0				9.969	4	3	3	13.254	2	2	2
T1				8.965	2	2	1	11.985	1	2	1
T2				8.956	3	2	1	11.747	1	2	1
T3				8.656	2	1	1	11.658	1	1	1
	Wang chenjun	male	22
T0				9.485	4	3	3	12.958	2	2	2
T1				8.696	2	2	1	11.685	1	1	1
T2				8.565	2	2	1	11.587	1	2	1
T3				8.565	2	2	1	11.547	1	2	1
	Hu Rongqi	male	24
T0				11.215	4	3	4	13.265		2	2
T1				10.365	2	2	1	11.654	1	1	1
T2				10.356	3	2	1	11.645	1	2	1
T3				10.256	2	2	1	11.637	2	2	1
	Guo Jinghu	male	17
T0				9.686	4	3	3	13.485	2	1	2
T1				9.125	2	2	1	12.474	2	1	1
T2				9.125	2	2	1	12.142	2	2	1
T3				9.21	2	1	1	12.354	1	1	1
	Liu Qianli	female	16
T0				9.696	4	3	4	13.365	2	2	2
T1				9.245	2	2	1	12.354	1	1	1
T2				9.145	2	2	1	12.321	1	1	1
T3				9.155	2	2	1	12.325	1	2	1
	Lu Man	female	22
T0				9.996	4	3	3	13.245	2	2	2
T1				9.125	2	2	1	11.947	1	2	1
T2				9.012	2	2	1	11.574	1	2	1
T3				8.959	2	2	2	12.362	1	2	1
	Fang Ming	male	26
T0				11.365	4	3	4	13.265		2	2
T1				10.585	2	2	1	12.241	1	1	1
T2				10.369	2	2	1	11.958	2	2	1
T3				10.165	2	2	1	11.957	1	2	1
	Wang Zekun	male	22
T0				9.656	4	3	3	13.265		2	2
T1				8.898	2	2	1	11.362	1	1	1
T2				8.589	2	2	1	10.958	1	2	1
T3				8.612	2	2	1	10.754	2	2	1
	Wang Qi	female	24
T0				10.254	4	3	4	13.547	2	2	2
T1				9.656	2	2	1	12.478	1	1	1
T2				9.676	2	2	1	12.254	1	1	1
T3				9.354	2	2	1	12.654	2	2	1
	Xu Shiya	female	22
T0				11.365	4	3	3	13.498	2	2	2
T1				10.245	2	2	1	12.684	1	1	1
T2				10.156	2	2	1	12.347	1	2	1
T3				10.245	1	2	1	11.256	1	2	1
	Wang Meili	female	25
T0				9.646	4	3	3	13.265		2	2
T1				9.012	2	2	1	11.658	1	1	1
T2				9.12	2	2	1	11.354	2	2	1
T3				8.989	2	2	1	11.368	1	2	1
	Bai Wannian	male	22
T0				9.874	4	3	3	12.987	2	2	2
T1				9.245	2	2	1	11.365	1	1	1
T2				9.145	2	2	1	11.254	1	2	1
T3				9.146	2	2	1	11.147	2	2	1
	Shang Wei	male	22
T0				8.989	4	3	3	13.398	2	1	2
T1				8.245	2	2	1	12.347	1	1	1
T2				8.365	2	2	1	12.312	1	2	1
T3				8.243	2	2	1	12.305	1	2	1
	Wu Aiyuan	male	18
T0				9.998	4	3	3	13.265		2	2
T1				9.324	2	2	1	11.414	1	1	1
T2				9.245	2	2	1	11.215	1	2	1
T3				9.301	2	2	2	11.216	1	2	1
	Jiang Yu	female	22
T0				10.985	4	3	4	13.265		2	2
T1				10.12	2	2	1	12.787	1	1	1
T2				10.21	2	2	1	12.454	1	2	1
T3				9.998	1	2	1	12.754	1	2	1
