# Supplementary material for: Effects of three orthodontic retainers on periodontal pathogens and periodontal parameters
Source: Sci Rep. 2023 Nov 24;13:20709. doi: 10.1038/s41598-023-46922-2 (PMC10673872; doi:10.1038/s41598-023-46922-2)
Supplement: Supplementary file 2 — Supplementary Information 2. [file 41598_2023_46922_MOESM2_ESM.xlsx]

## Sheet: Sheet1
VFR
	Name	Sex	Age	PLI				GI				PD
	AN Jingyi	female	25	16	21	31	46	16	21	31	46	16	21	31	46
T0				3	3	2	2	2	1	2	1	3	1.33	2	2.67
T1				3	2	2	1	2	1	1	1	2.33	1	1.33	1.33
T2				2	2	2	1	1	1	2	1	2	1	1.33	1.33
T3				3	2	3	3	2	2	1	1	2.5	1.33	2	2
	Zhangsiyang	female	25
T0				3	2	2	3	2	2	2	2	2.6	2.6	2.33	1.67
T1				2	2	2	1	2	1	1	1	2.33	1	1.33	1.33
T2				3	2	2	1	2	1	2	1	2	1	1.33	1.33
T3				3	3	2	3	2	1	2	2	2	2	2	2.67
	Sui zekai	male	22
T0				3	4	3	3	2	2	2	2	2.33	2.33	2.67	2.33
T1				3	2	2	1	2	1	2	1	2.33	1	1.33	1.33
T2				3	2	2	1	1	1	2	1	2	1	1.33	1.33
T3				3	3	2	3	2	1	2	2	2	3	2	2.67
	Li bo	male	24
T0				4	3	3	3	2	2	2	2	2.33	2.33	2.67	2.33
T1				2	2	2	1	2	1	1	1	2.33	1	1.33	1.33
T2				2	2	2	1	1	1	2	1	2	1	1.33	1.33
T3				3	3	2	3	2	1	2	2	2	2	2	2.67
	Li Ai	male	22
T0				4	4	3	3	2	2	1	2	2.33	2.33	2.67	2.33
T1				3	2	2	1	2	1	1	1	2.33	1.33	1.33	1.33
T2				3	2	2	1	1	1	2	1	2	1	1.33	1.33
T3				3	3	2	3	2	1	2	2	2	2	2	2.67
	Zhang Yuan	female	22
T0				4	4	3	3	2	2	2	2	2.33	2.33	2.67	2.33
T1				3	2	2	1	2	1	1	1	2.33	1	1.33	1
T2				3	2	2	1	1	1	2	1	2	1.3	1.33	1.33
T3				3	3	2	3	2	1	2	2	2	2	2	2.67
	Niu mei	female	22
T0				4	3	3	3	2	3	2	2	2.33	2.33	2.67	2.33
T1				3	2	2	1	2	1	1	1	1	1	1.33	1.33
T2				3	2	2	1	1	1	2	1	2	1	1.33	1.33
T3				3	3	3	3	2	2	2	2	2	2	2.33	2.67
	Yuan Hui	male	22
T0				4	4	3	3	1	2	2	2	2.33	3	2.67	2.33
T1				2	2	2	1	2	1	1	1	2.33	1	1.33	1.33
T2				3	2	2	1	1	1	2	1	2	2	1.33	1.33
T3				3	2	3	3	2	2	1	1	2.5	1.33	2	2
	Li Mu	male	22
T0				3	4	3	3	2	2	1	2	2.33	2.33	2.67	2.33
T1				3	2	2	1	1	1	1	1	2	1	1.33	1.33
T2				3	2	2	1	1	1	2	1	2	1	1.33	1.33
T3				3	2	3	3	2	2	1	1	2.5	1.33	2	2
	Li Hua	male	22
T0				4	4	3	3	2	2	2	3	2.33	2.33	2.67	2.33
T1				3	2	2	1	2	1	1	1	2	1	1.33	1.33
T2				3	2	2	1	1	1	2	1	2	1	1.33	1.33
T3				3	3	3	3	2	2	1	1	2.5	1.33	2.5	2
	Li Ji	female	22
T0				4	4	3	3	2	2	2	2	2.33	2.33	2.67	2.33
T1				2	2	2	1	2	1	1	1	2.33	1	1.33	1.33
T2				3	2	2	1	1	1	2	1	2	1	1.33	1.33
T3				3	2	3	3	2	2	1	1	2.5	1.33	2	2
	Li Shi	male	22
T0				4	4	3	3	2	2	1	2	2.33	2.67	3	2.33
T1				3	2	2	1	2	1	1	1	2.33	1	1.33	1.33
T2				3	2	2	1	1	1	2	1	2	1	1.33	1.33
T3				3	2	3	3	2	2	1	1	2.5	1.33	2	2
	Li Aii	female	22
T0				4	4	3	3	2	2	3	2	3	2.33	2.67	2.33
T1				3	2	2	1	2	1	1	2	2.33	1	1.33	1.33
T2				2	2	2	1	1	1	2	1	2	1	1.33	1.33
T3				3	2	3	3	2	2	1	1	2.5	1.33	2	2
	Li Tian	female	22
T0				4	4	3	3	2	2	2	2	2.33	2.33	2.67	2.33
T1				3	2	2	1	2	1	1	1	2	1	1.33	1.33
T2				3	2	2	1	1	1	2	1	2	1	1.33	1.33
T3				3	2	3	3	2	2	1	1	2.5	1.33	2	2
	Wang Nu	male	22
T0				4	4	3	3	2	2	2	2	2.33	2.33	2.67	2.33
T1				3	2	2	1	2	1	1	1	2.33	1	1.33	1.33
T2				3	2	2	1	1	1	2	1	2	1	1.33	1.33
T3				3	2	3	3	2	2	1	1	2.5	1.33	2	2
	Li Zhen	female	22
T0				4	4	3	3	2	2	2	2	2.33	2.33	2.67	2.33
T1				3	2	2	1	2	1	1	1	1.33	1	1.33	1.33
T2				3	2	2	1	1	1	2	1	2	1	1.33	1.33
T3				3	2	4	3	2	2	1	2	2.5	2	2	2
HR
	Name	Sex	Age	PLI				GI				PD
	Lu Cailian	female	25	16	21	31	46	16	21	31	46	16	21	31	46
T0				4	4	3	3	2	1	2	2	2.33	2.33	2.67	2.33
T1				2	2	2	1	2	1	1	1	2.33	1	1.33	1.33
T2				3	2	2	1	1	1	2	1	2	1	1.33	1.33
T3				2	2	2	1	1	1	1	1	1.5	1	1.33	1.33
	Wu xiaojun	female	25
T0				3	4	3	3	2	2	2	2	2.33	3	2.67	2.33
T1				3	2	2	1	2	1	1	1	2.33	1	1.33	1.33
T2				3	2	2	1	2	1	2	1	2	1	1.33	1.33
T3				3	2	2	2	1	2	2	1	2	2	1.33	1.33
	Huo Zhao	male	26
T0				3	4	3	3	2	3	2	2	2.33	3	2.67	2.33
T1				2	2	2	1	2	1	1	1	2	1	1.33	1.33
T2				3	2	2	1	1	1	2	1	2	1	1.33	1.33
T3				3	2	2	1	1	1	2	1	2	1	1.33	1.5
	Zhang wen	male	24
T0				3	4	4	3	2	2	2	2	2.33	2.33	2.67	2.33
T1				3	2	2	1	2	1	1	1	2.33	1	1.33	1.33
T2				3	2	2	1	1	1	2	1	1.5	1	1.33	1.33
T3				2	2	2	1	1	1	2	1	2	1	1.33	1.33
	Li Diai	female	19
T0				3	4	4	3	2	3	2	2	2.33	3	2.67	2.33
T1				3	2	2	1	2	1	1	1	2.33	1.33	1.33	1.33
T2				3	2	2	1	1	1	2	1	2	1	1.33	1.33
T3				3	2	2	1	1	1	2	1	2	1	1.33	1.33
	Zhang sheng	female	22
T0				3	4	3	3	2	2	2	2	2.33	2.33	2.67	2.33
T1				3	2	2	1	2	1	1	1	2.33	1	1.33	1.33
T2				2	2	2	1	1	1	2	1	2	1	1.33	1.33
T3				3	2	2	1	1	1	2	1	2	1	1.33	1.33
	Li Dunmei	female	23
T0				4	4	3	3	2	2	2	2	3	2.33	2.67	3
T1				2	2	2	1	2	1	1	1	2.33	2	1.33	1.33
T2				3	2	2	1	1	2	2	1	2	1	1.33	1.33
T3				2	2	2	1	1	2	2	1	2	1	1.33	1.33
	Yuan Shanghui	male	22
T0				3	4	3	3	2	2	2	2	2.33	2.33	2.67	2.33
T1				3	2	2	1	1	1	1	1	2.33	1	1.33	1.33
T2				3	2	2	1	1	1	2	1	2	1.3	1.33	1.33
T3				3	2	2	2	1	1	2	1	2	1	1.33	1.33
	Mai Miao	female	22
T0				3	4	4	3	2	2	2	2	3	2.33	2.67	2.33
T1				3	2	2	1	2	1	1	1	2	1	1.33	1.33
T2				3	2	2	2	1	1	2	1	2	1	1.33	1.33
T3				3	3	2	1	1	2	2	1	2	2	1.33	1.33
	Li Qixie	male	22
T0				3	4	3	4	2	2	2	2	2.33	2.33	2.67	2.33
T1				3	2	2	1	2	1	1	1	2	1	1.33	1.33
T2				3	2	2	1	1	1	1	1	1.5	1.5	1.33	1.33
T3				2	2	2	1	1	1	1	1	2	1	2	1.33
	Bai Di	male	28
T0				3	4	3	3	2	1	2	2	3	2.33	2.67	2.33
T1				3	2	2	1	2	1	1	1	1.5	1	1.33	1.33
T2				3	2	2	1	1	1	2	1	2	1	1.33	1.33
T3				3	2	2	1	1	1	2	1	2	1	1.33	1.33
	Li Shideng	male	22
T0				3	4	3	4	2	2	2	2	2.33	2.33	2.67	2.33
T1				3	2	2	1	2	1	1	1	2	1	1.33	1.33
T2				3	2	2	1	1	1	2	1	2	1.5	1.33	1.33
T3				3	2	2	1	1	1	2	1	2	1	1.33	1.33
	Wu Aier	female	22
T0				3	4	3	3	2	2	2	2	2.33	2.33	2.67	2.33
T1				3	2	2	1	2	1	1	1	2.33	1	1.33	1.33
T2				3	2	2	1	1	1	2	1	2	1	1.33	1.33
T3				3	2	2	1	1	1	2	1	2	1	1.33	1.33
	Li Xianhua	female	17
T0				3	4	3	4	2	2	2	2	2.33	2.33	2.67	2.33
T1				2	2	2	1	2	1	1	1	2.33	1	1.33	1.33
T2				3	3	2	1	1	1	2	1	2	1	1.33	1.33
T3				3	2	2	1	1	1	2	1	2	1	1.33	1.33
	Li Fei	male	22
T0				3	4	3	3	2	3	2	2	2.33	2.33	2.67	2.33
T1				3	2	2	1	2	1	1	1	2.33	1	1.33	1.33
T2				2	2	2	1	1	1	2	1	2	1	1.33	1.33
T3				3	2	2	1	1	1	2	1	2	1	1.33	1.33
	Wang Feng	male	22
T0				3	4	3	3	2	2	2	2	3	2.33	2.67	2.33
T1				3	2	2	1	1	1	1	1	2.33	1	1.33	1.33
T2				3	2	2	1	1	1	2	1	2	1	1.33	1.33
T3				2	2	2	2	1	1	2	1	2	1	1.5	1.33
LR
	Name	Sex	Age	PLI				GI				PD
	Tian xinjie	male	25	16	21	31	46	16	21	31	46	16	21	31	46
T0				3	4	3	4	2	2	2	2	2.33	3	2.67	2.33
T1				3	2	2	1	2	1	1	1	2.33	1	1.33	1.33
T2				2	2	2	1	1	1	2	1	2	1	1.33	1.33
T3				2	2	2	2	1	2	2	1	2	1.5	1.33	1.33
	LIli	female	25
T0				3	4	3	3	2	2	2	2	2.33	2.33	2.67	2.33
T1				2	2	2	1	2	1	2	1	2	1	1.33	1.33
T2				3	3	2	1	1	1	2	1	2	1	1.33	1.33
T3				2	2	1	1	1	1	1	1	2	1	1.5	1.33
	Wang chenjun	male	22
T0				3	4	3	3	2	2	2	2	3	2.33	2.67	2.33
T1				3	2	2	1	2	1	1	1	2	2	1.33	1.33
T2				3	2	2	1	1	1	2	1	2	1	1.33	1.33
T3				2	2	2	1	1	1	2	1	2	1	1.33	1.33
	Hu Rongqi	male	24
T0				3	4	3	4	2	2	2	2	2.33	2.33	2.67	2.33
T1				3	2	2	1	2	1	1	1	2.33	1	1.33	1.33
T2				3	3	2	1	1	1	2	1	2	1	1.33	1.33
T3				3	2	2	1	1	2	2	1	2	1	1	1.33
	Guo Jinghu	male	17
T0				3	4	3	3	2	2	1	2	2.33	3	2.67	2.33
T1				2	2	2	1	2	2	1	1	2.33	1	1.33	1.33
T2				2	2	2	1	1	2	2	1	2	1	1.33	1.33
T3				2	2	1	1	1	1	1	1	1.5	1	1.33	1.33
	Liu Qianli	female	16
T0				3	4	3	4	2	2	2	2	2.33	2.33	2.67	2.33
T1				3	2	2	1	1	1	1	1	2.33	1	1.33	1.33
T2				3	2	2	1	1	1	1	1	2	1	1.33	1.33
T3				2	2	2	1	1	1	2	1	2	1	1.33	1.33
	Lu Man	female	22
T0				3	4	3	3	2	2	2	2	2.33	3	2.67	2.33
T1				3	2	2	1	2	1	2	1	2.33	1	1.33	1.33
T2				3	2	2	1	1	1	2	1	2	1	1.33	1.33
T3				2	2	2	2	1	1	2	1	2	1	1.5	1.33
	Fang Ming	male	26
T0				3	4	3	4	2	2	2	2	2.33	2.33	2.67	2.33
T1				3	2	2	1	2	1	1	1	2.33	1	1	1.33
T2				3	2	2	1	1	2	2	1	2	2	1.33	1.33
T3				2	2	2	1	1	1	2	1	2	1	1.33	1.33
	Wang Zekun	male	22
T0				3	4	3	3	2	2	2	2	2.33	3	2.67	2.33
T1				2	2	2	1	2	1	1	1	2.33	1	1.33	1.33
T2				3	2	2	1	1	1	2	1	2	1	1.33	1.33
T3				2	2	2	1	1	2	2	1	1.5	1	1.33	1.33
	Wang Qi	female	24
T0				3	4	3	4	2	2	2	2	2.33	2.33	2.67	3
T1				3	2	2	1	1	1	1	1	2.33	1	1.33	1.33
T2				3	2	2	1	1	1	1	1	2	1	1	1.33
T3				2	2	2	1	1	2	2	1	2	1	1.33	1.33
	Xu Shiya	female	22
T0				3	4	3	3	2	2	2	2	3	2.33	2.67	2.33
T1				2	2	2	1	2	1	1	1	2.33	1	1.33	1.33
T2				3	2	2	1	1	1	2	1	2	1	1.5	1.33
T3				2	1	2	1	1	1	2	1	2	1	2	1.33
	Wang Meili	female	25
T0				2	4	3	3	2	2	2	2	2.33	2.33	2.67	2.33
T1				3	2	2	1	2	1	1	1	2	1	1.33	1.33
T2				3	2	2	1	1	2	2	1	1	1	1.33	1.33
T3				2	2	2	1	1	1	2	1	2	1	1.33	1.33
	Bai Wannian	male	22
T0				3	4	3	3	2	2	2	2	3	2.33	2.67	2.33
T1				3	2	2	1	2	1	1	1	2.33	1	1.33	1.33
T2				3	2	2	1	1	1	2	1	2	1	2	1.33
T3				2	2	2	1	1	2	2	1	2	1	1.33	2
	Shang Wei	male	22
T0				3	4	3	3	2	2	1	2	2.33	2.33	2.67	2.33
T1				3	2	2	1	2	1	1	1	2	1	1.33	1.33
T2				3	2	2	1	1	1	2	1	2	1	1.33	1.33
T3				2	2	2	1	1	1	2	1	2	1	1.33	1.33
	Wu Aiyuan	male	18
T0				3	4	3	3	2	2	2	2	2.33	2.33	2.67	2.33
T1				3	2	2	1	2	1	1	1	2.33	1	1.33	1.33
T2				3	2	2	1	1	1	2	1	2	1	1.33	1.33
T3				2	2	2	2	1	1	2	1	2	1	1.33	1.33
	Jiang Yu	female	22
T0				3	4	3	4	2	2	1	2	3	2.33	2.67	2.33
T1				3	2	2	1	2	1	1	1	2.33	1	1.5	1.33
T2				3	2	2	1	1	1	2	1	2	1	1.33	1.33
T3				2	1	2	1	1	1	2	1	2	1	1.33	1.33
